# Supplementary material for: Lifestyle Modification: Evaluation of the Effects of Physical Activity and Low-Glycemic-Index Mediterranean Diet on Fibrosis Score
Source: Nutrients. 2023 Aug 10;15(16):3520. doi: 10.3390/nu15163520 (PMC10459797; doi:10.3390/nu15163520)
Supplement: Supplementary file 1 [file nutrients-15-03520-s001.zip]

Archive with 1 entries (1 files):
- nutrients-2538358-supplementary.pdf
